# Supplementary material for: Effects of concurrent training on the Chinese female elite triathletes
Source: PLoS One. 2025 Aug 13;20(8):e0329588. doi: 10.1371/journal.pone.0329588 (PMC12349246; doi:10.1371/journal.pone.0329588)
Supplement: S1 Table — (XLSX) [file pone.0329588.s006.xlsx]

## Sheet: Sheet1
	Pre-Intervention						Intervention Phase
Athlete	Total_TRIMP	Strength_Training_TRIMP	Swimming_TRIMP	Cycling_TRIMP	Running_TRIMP	Other_Training_TRIMP	Total_TRIMP	Strength_Training_TRIMP	Swimming_TRIMP	Cycling_TRIMP	Running_TRIMP	Other_Training_TRIMP
Athlete_1	1205	103	215	554	317	16	1095	33	210	538	297	17
Athlete_2	1318	82	197	569	431	39	1366	40	217	618	452	39
Athlete_3	1140	101	161	430	388	60	1157	35	180	475	410	57
Athlete_4	1230	132	228	487	359	24	1111	33	227	484	342	25
Athlete_5	1041	81	188	434	313	25	1066	32	207	476	328	23
Athlete_6	1108	109	198	443	308	50	1139	34	225	501	334	45
Athlete_7	1223	117	181	510	389	26	1023	31	167	461	338	26
Athlete_8	1075	81	199	430	352	13	1117	33	220	474	371	19
Athlete_9	1332	143	219	514	429	27	1126	34	205	478	383	26
Athlete_10	1134	139	154	400	383	58	1145	35	179	458	418	55
Athlete_11	1200	100	201	452	391	56	1204	37	223	501	415	28
Athlete_12	1280	112	201	546	410	11	1086	33	185	497	360	11
To ensure the privacy of athletes, the ranking of 12 athletes is random
