# Supplementary material for: Effects of concurrent training on the Chinese female elite triathletes
Source: PLoS One. 2025 Aug 13;20(8):e0329588. doi: 10.1371/journal.pone.0329588 (PMC12349246; doi:10.1371/journal.pone.0329588)
Supplement: S2 Table — (XLSX) [file pone.0329588.s007.xlsx]

## Sheet: Sheet1
Athlete	Pre-400m Swimming	Post-400m Swimming	Pre-1500m Swimming	Post-1500m Swimming	Pre-2000m Running	Post-2000m Running	Pre-5000m Running	Post-5000m Running	Pre-2000m Cycling	Post-2000m Cycling	Pre-10000m Cycling	Post-10000m Cycling	Pre-HDT	Post-HDT	Pre-SDT	Post-SDT	Pre-VO₂ Max	Post-VO₂ Max	Pre-Peak Power	Post-Peak Power	Pre-SRPE	Post-SRPE	Pre-1RM Squat	Post-1RM Squat	Pre-1RM Bench Press	Post-1RM Bench Press	Pre-CMJ	Post-CMJ	Pre-SJ	Post-SJ
Athlete_1	294.7	292.4	1005.3	1002.3	410.8	408.8	995.6	1002.5	187.1	188.5	969.6	974.5	3865	3863	1655	1591	61.66	61.22	386.84	390.6	19	19	62.5	65	42.5	45	29	30	25	25.5
Athlete_2	309.2	305.5	1013.7	1012.5	398.2	395.5	987.3	994	185.5	186.8	964.3	972	3861	3870	1661	1594	67.33	66.87	471.96	494.21	17	18	77.5	80	32.5	32.5	35	36.5	33	34
Athlete_3	314.6	311.5	1040.1	1040.7	418.5	417.8	998.8	999.4	187.8	187.9	978.8	969.4	3569	3533	1451	1399	68.27	68.92	371.01	411	18	19	62.5	65	40	37.5	29	30	25	25.5
Athlete_4	298.5	296.1	1018.4	1014.7	425.3	426	1007.9	1009.9	189.6	190	980.9	986.9	3701	3705	1537	1495	61.59	61.26	390.68	425.78	18	17	75	80	47.5	47.5	32.5	33.5	30	31.5
Athlete_5	302.1	299.8	1001.8	1003.7	402.7	404.1	1011.5	1017.7	190.3	191.5	990.5	996.7	3405	3370	1252	1208	56.89	57.12	497.4	498.97	17	19	75	75	50	50	30	34	28	29
Athlete_6	310.8	308.8	1025.9	1027.6	416.1	415.3	996.3	994.3	187.3	186.9	975.3	969.3	3689	3701	1470	1415	61.55	61.8	435.62	469.74	17	18	70	75	35	35	32.5	30.5	27.5	28.5
Athlete_7	297.3	294.9	1009.2	1007.8	440.2	436.3	1004.1	1000.8	188.8	188.2	976.1	971.8	3855	3845	1692	1634	64.22	64.58	386.05	409.37	17	18	67.5	70	37.5	35	30	31	25	26
Athlete_8	305.9	305	1011.5	1013.7	450.5	445.3	1006.8	1013.5	189.4	190.7	986.8	984.5	3687	3671	1495	1441	60.11	60.31	430.49	458.68	18	17	70	75	37.5	37.5	32	33	27.5	28.5
Athlete_9	316	312.8	1032.5	1028.6	423.4	423.2	998.7	998	187.7	187.6	969.7	976	3776	3738	1579	1528	65.83	65.3	394.91	414.12	17	18	70	75	40	40	35	33	32	33
Athlete_10	299.4	295.7	993.1	992.4	437.1	433.5	1007.8	1011.5	189.6	190.3	982.8	981.5	3461	3417	1416	1362	61.34	61.02	347.8	360.24	18	16	60	60	35	35	29	30.5	26.5	27
Athlete_11	312.7	309.9	1027.8	1025.4	465	461	1011.5	1006	190.3	189.2	986.5	983	3501	3512	1387	1341	57.04	61.69	403.32	432.17	17	17	75	75	42.5	45	32	36	28	29.5
Athlete_12	303.8	301.5	1006.3	1004.2	472.3	468.3	1013.4	1018.3	190.7	191.7	986.4	990.3	3301	3321	1240	1201	55.9	56.8	313.65	327.49	17	18	65	70	35	35	26.5	27.5	23	24.5
To ensure the privacy of athletes, the ranking of 12 athletes is random(each table is randomized in a different way). Traceable information such as height and weight is hidden(including indicators that can be used to infer weight)
