# Supplementary material for: Effects of concurrent training on the Chinese female elite triathletes
Source: PLoS One. 2025 Aug 13;20(8):e0329588. doi: 10.1371/journal.pone.0329588 (PMC12349246; doi:10.1371/journal.pone.0329588)
Supplement: S3 Table — (XLSX) [file pone.0329588.s008.xlsx]

## Sheet: Sheet1
Days	Weeks	Strength	Endurance	Other
1	1	0	4.6	0.7
2	1	1.5	3.5	0.4
3	1	0	4.8	0.5
4	1	1.5	3	0.3
5	1	0	5.3	0.3			This part of the original data is kept by the Chinese sports department. In order to protect the privacy of athletes and prevent the leakage of athlete training information, we have no right to obtain the original data. We can only apply to the coach to obtain and report the average value
6	1	1.1	3.5	0.7
7	1	0	0	0.7
8	2	0	4.5	0.3
9	2	1.3	4.1	0.6
10	2	0	4.8	0.6
11	2	1.1	4.2	0.7
12	2	0	5.2	0.7
13	2	1.5	3.2	0.6
14	2	0	0	1.4
15	3	0	5	0.3
16	3	1.4	3.8	0.3
17	3	0	4.9	0.3
18	3	1.4	3.6	0.6
19	3	0	5.3	0.5
20	3	1.2	3.5	0.4
21	3	0	0	1.2
22	4	0	5.3	0.6
23	4	1.2	3.7	0.6
24	4	0	5.2	0.7
25	4	1.4	3.7	0.7
26	4	0	4.6	0.5
27	4	0.9	4.2	0.3
28	4	0	0	1.4
29	5	0	4.6	0.6
30	5	1.3	3.3	0.6
31	5	0	4.8	0.6
32	5	0.9	4.1	0.3
33	5	0	5	0.6
34	5	0.9	3.9	0.5
35	5	0	0	1.1
36	6	0	4.5	0.3
37	6	0.9	4.1	0.7
38	6	0	5	0.7
39	6	1.1	3.9	0.7
40	6	0	5.4	0.7
41	6	1.4	4	0.5
42	6	0	0	0.8
43	7	0	4.9	0.5
44	7	0.9	4.6	0.6
45	7	0	4.6	0.7
46	7	0.9	3.9	0.7
47	7	0	5.1	0.4
48	7	0.9	4.5	0.6
49	7	0	0	0.6
50	8	0	5.3	0.5
51	8	1.5	4	0.3
52	8	0	5.4	0.6
53	8	1	4.3	0.3
54	8	0	4.7	0.5
55	8	0.9	3.8	0.4
56	8	0	0	1.3
