# Supplementary material for: Effects of concurrent training on the Chinese female elite triathletes
Source: PLoS One. 2025 Aug 13;20(8):e0329588. doi: 10.1371/journal.pone.0329588 (PMC12349246; doi:10.1371/journal.pone.0329588)
Supplement: S4 Table — (XLSX) [file pone.0329588.s009.xlsx]

## Sheet: Sheet1
	0w	4w	8w	0w	4w	8w	0w	4w	8w
Athlete	2000m Running			SJ			Peak Power
Athlete_1	408.8	411.7	410.9	25.5	25.5	26	390.6	395.6	388
Athlete_2	395.5	392	394.4	34	35	35.5	494.208	489.108	498.608
Athlete_3	417.8	415.5	418.5	25.5	26.5	25	411	420.905	402.853
Athlete_4	426	424.2	423.3	31.5	33	33	425.775	428.575	433.775
Athlete_5	404.1	404.4	399.4	29	29	30	498.967	506.667	511.567
Athlete_6	415.3	414	416.7	28.5	29.5	30	469.736	472.236	465.036
Athlete_7	436.3	433.5	433.1	26	27	26.5	409.374	414.774	413.274
Athlete_8	445.3	445.2	449.1	28.5	29.5	30	458.676	464.476	456.376
Athlete_9	423.2	427	425.6	33	34.5	33.5	414.12	406.02	399.92
Athlete_10	433.5	430.2	432.6	27	27.5	27.5	360.24	369.04	378.74
Athlete_11	461	458.8	457.3	29.5	30	31.5	432.173	425.273	423.973
Athlete_12	468.3	468.3	464.2	24.5	24.5	25.5	327.488	328.688	330.688
	To ensure the privacy of athletes, the ranking of 12 athletes is random(each table is randomized in a different way). Traceable information such as height and weight is hidden(including indicators that can be used to infer weight)
